# Supplementary material for: The immediate and lasting balance outcomes of clinical falls-prevention programs: A non-randomised study
Source: PLoS One. 2024 Mar 14;19(3):e0299146. doi: 10.1371/journal.pone.0299146 (PMC10939286; doi:10.1371/journal.pone.0299146)
Supplement: S1 Dataset — (XLSX) [file pone.0299146.s002.xlsx]

## Sheet: Data Set
		Group	Diagnosis	6 min walk			6 meter walk			6 meter walk			TUG			5 x STS			Modified Falls Efficacy			IPAQ
Gender	Age			Distance - Pre	Distance -Post	Distance - 6 mnth	Time - Pre	Time - Post	Time- 6mth	Steps - Pre	Steps - Post	Steps - 6mnth	Time - Pre	Time - Post	Time- 6mth	Time - Pre	Time - Post	Time- 6mth	Score - Pre	Score - Post	Score - 6mth	METS - Pre	METS - Post	METS - 6mth
1	70	1	1	378			5.14			12			10.78			8.37			0.91			1491
1	66	1	1	277	276		7.43	6.25		11	10		11.5	9.12		10.99	12.31		0.79	0.669		880	4215
2	56	3	2	420	474	468	4.16	3.81	4.44	9	8	8	9.22	7.81	7.97	15.03	10.25	11.07	0.79	0.83	0.66	640	4419	3645
2	73	3	3	350	375	300	7.1	5.72	6.32	12	10	11	10.1	8.57	10.8	19.81	17.87	19.09	1	1	1	793	544	490
1	58	1	1	472			4.43			8			9.03			12.03			0.8			5031
2	87	2	1	390			6.19			10			9.02			11.02			0.82			480
2	71	1	3	510	587	530	3.69	3.5	4.2	8	8	8	8.44	6.82	8.03	15.19	12.07	14.6	0.52	0.79	0.76	4534	4908	5034
1	84	2	1	149	200		9.5	8.5		14	12		14.06	14.01		18.5	17.16		0.8	0.9		1521	2655
2	84	2	3	322			5.56			10			9.75			11.62			0.85			449.11
2	61	3	2	105			18.19			24			27.31			26.37			0.97			3591
2	72	1	1	550			4.12			8			8.06			11			0.9285			2462
2	65	3	2	310	315	290	6.55	5.06	5.81	10	10	10	10.6	11.38	10.69	12.94	20.06	10.81	0.62	0.68	0.65	5086	842	1228
2	57	1	3	120			0			0			0			0			0.7142			858
1	77	3	3	345	468		5.5	6		10	10		13.97	11.81		21.47	16.31		0.643	0.876		2911.5	2562
1	41	3	1	160	178	120	7.1	9.4	7.74	11	13	11	13.79	12.9	13.35	14.48	15.15	15.14	0.73	0.77	0.74	2232	4692	2934
1	86	2	1	131	67	77	8	11.24	0	16	22	0	21	31.44	0	20	18.68	15.81	0.76	0.77	0.7	747	120	428
1	76	3	1	340	400	375	4.37	5.02	5.44	9	7	9	13.06	12.7	13.12	24.44	19.8	26.45	0.87	0.92	0.81	2172	3522	1609
1	56	1	1	478	558	535	4.22	3.91	4.25	9	9	8	7.8	7.1	7.94	13.24	5.78	7.94	0.95	0.99	1	10704	9186	1935
1	80	1	2	322			5.56			10			9.75			11.62			0.85			449.11
1	68	2	2	329	290	298	6.64	5.19	6.44	12	12	18	16.08	12.12	14.31	15.41	14.2	15.81	0.68	0.96	0.68	1105	996.6	588
1	87	2	1	316	320	315	7.37	6.45	3.12	17	14	13	46.69	15.9	14.25	13.37	13.22	13.5	0.94	0.99	0.95	1822	1044	540
1	69	1	1	420	501	475	5.25	4.19	3.74	12	12	10	10.28	7.75	6.92	13.47	10	10	0.65	0.82	1	2258	2528	33
2	81	2	1	234	120	332	9	8.79	5.72	15	14	10	15.31	22.54	18.29	14.19	20.68	14	0.77	0.67	1	888.5	972	1590
1	85	2	1	211	215	207	8.37	8.19	9.56	13	15	12	18	24.12	20.87	21.69	21.13	23.87	0.69	0.8	0.8	23	720	40
1	73	3	1	268	200		8.47	7.19		16	14		20.51	16.25		13.59	12.56		0.9	0.8308		280	348.44
1	78	3	3	330	319	342	5.31	6.44	6.87	11	12	13	14.72	13.5	15.25	16.91	15.35	31	0.85	0.79	0.77	950	870	400
1	78	1	1	372			5.25			11			10.5			10.03			0.9			1350
1	80	1	1	358	362	400	5.25	4.5	4.94	11	10	10	9.03	8.41	8.06	13.35	12.25	14.56	0.7	0.86	0.8	1610	4440	2520
1	64	1	3	230			6.3			11			14.64			10.47			0.864			2088
2	83	2	3	332			4.44			10			9.75			11.34			0.8071			1179
1	79	2	2	373	411	459	6.15	4.56	4	9	9	8	11.92	9.19	8.87	24.02	18	13.81	0.82	0.96	0.97	2380	905	1054
1	63	2	2	244	288	288	6.41	6.6	5.88	11	11	12	18.29	12.78	12.3	24	19	22.39	0.52	0.47	0.64	1190	4609	2640
1	61	1	2	348	355		4.51	4.25		10	9		9.51	7.94		10.5	7.56		0.67	0.87		1366	1392
2	75	1	3	395	380	368	4.53	5.12	5.25	10	9	10	8.5	7.94	10.12	13.37	11.5	11.5	0.98	0.85	0.9	3738	5328	5968
1	83	3	1	270									18.33			22.72			0.6571			1554
2	62	1	2	377	400	469	4.75	4.81	4.87	11	8	8	12	9.87	9.42	15.03	12.31	12.81	0.82	0.85	0.88	870	1814	562
2	65	2	2	0	0		5.47	5.12		10	10		15.89	16.5		20.41	16.69		0.7	0.59		1788	1672
2	76	1	1	376	370	310	6.65	4.65	5.44	7	10	11	11.44	11.06	13.3	14.74	14.03	14.37	0.68	0.65	0.55	2243	900	1264
1	60	2	1	260	251	225	10.44	10.27	7.74	14	13	12	19.93	19.06	15.44	25.33	15.19	11.53	0.66	0.75	0.75	8605.5	4116	3140
1	73	3	1	264	325	385	6.91	5.9	6.6	14	13	13	13.4	11.52	10.25	9.88	8.86	6.25	0.78	0.9	0.93	7116	6172	4560
1	67	3	1	203	333	395	9.34	5.8	4.37	13	11	8	19.34	15.1	8.94	32.22	22.72	15.06	0.64	0.72	0.82	3310	3148	4683
1	86	2	1	270	260	310	7.13	6.21	7	13	11	13	16.13	13.27	19.67	17.53	15.27	14.54	0	0.7	0.85	3084	2244	3114
1	80	2	1	280	293	285	6.91	6.75	7.38	12	11	13	15.37	11.94	17.1	17.5	11.19	11.65	0.87	0.94	0.75	4712	672	359
1	91	1	2	260			6.44			11			15			18.24			0.8077			1429.5
1	91	1	2	206			5.37			10			12.62			26.25			0.657			2810
1	82	1	1	335	368	385	5.94	5.07	4.62	11	9	10	11.5	11.02	10.31	15.75	14.5	12.44	0.81	0.985	0.94	1518	517.5	864
				Key
				Group	H	High Level Balance			1
					L	Low Level Balance			2
					W	Ai Chi			3
				Diagnosis	A	Age-related changes			1
					N	Neurological			2
					NP	Neurological-Progressive			3
				Gender	F	Female			1
					M	Male			2
